# Supplementary material for: 3-Pentadecylphenol (PDP) as a Novel Compatibilizer for Simultaneous Toughened and Reinforced PA10,12 Composites
Source: Polymers (Basel). 2024 Jul 4;16(13):1915. doi: 10.3390/polym16131915 (PMC11243882; doi:10.3390/polym16131915)
Supplement: Supplementary file 1 [file polymers-16-01915-s001.zip]

Archive with 1 entries (1 files):
- polymers-3026586-supplementary.pdf
